# Supplementary material for: Advanced Hepatitis C Virus Replication PDE Models within a Realistic Intracellular Geometric Environment
Source: Int J Environ Res Public Health. 2019 Feb 12;16(3):513. doi: 10.3390/ijerph16030513 (PMC6388173; doi:10.3390/ijerph16030513)
Supplement: Supplementary file 1 [file ijerph-16-00513-s001.zip]

Archive with 1 entries (1 files):
- Supplemental Movie S1 Video.avi
